# Supplementary material for: Patterns of Vulnerability: Frailty, Multimorbidity, and Physical Health-Related Quality of Life in Institutionalised Older Adults
Source: Healthcare (Basel). 2026 May 27;14(11):1491. doi: 10.3390/healthcare14111491 (PMC13257142; doi:10.3390/healthcare14111491)
Supplement: Supplementary file 1 [file healthcare-14-01491-s001.zip]

Archive with 1 entries (1 files):
- healthcare-4263982-supplementary.pdf
